# Supplementary material for: Genetic diversity and profiles of genes associated with virulence and stress resistance among isolates from the 2010-2013 interagency Listeria monocytogenes market basket survey
Source: PLoS One. 2020 Apr 30;15(4):e0231393. doi: 10.1371/journal.pone.0231393 (PMC7192433; doi:10.1371/journal.pone.0231393)
Supplement: S1 Table — (XLS) [file pone.0231393.s003.xls]

## Sheet: GenBank plasmids
Table S1. List of published complete sequences of Listeria plasmids available at NCBI.
Strain ID	Length (bp)	NCBI Accession	Species
IP823	3712	U40997.1	Listeria monocytogenes
LmN12-0935	4392	NZ_CP038643.1	Listeria monocytogenes
PIR00544	5934	NZ_CP025563.1	Listeria monocytogenes
PIR00544	6543	NZ_CP025562.1	Listeria monocytogenes
TTS-2011	7641	NC_021513.1	Listeria innocua
CFSAN023459_01	12949	NZ_CP014253.1	Listeria monocytogenes
ATCC 51779	15792	NZ_CP025566.1	Listeria monocytogenes
PIR00544	16073	NZ_CP025564.1	Listeria monocytogenes
MF4545	25550	NZ_CP025444.1	Listeria monocytogenes
LM33	32307	NC_014255.1	Listeria monocytogenes
F4244	33502	NZ_CP015509.1	Listeria monocytogenes
SLCC2482	50100	NC_018888.1	Listeria monocytogenes
SLCC2372	50100	NC_018889.1	Listeria monocytogenes
CFSAN023459_02	52687	NZ_CP014254.1	Listeria monocytogenes
CFSAN010068	55521	NZ_CP014251.1	Listeria monocytogenes
CFSAN038814	55802	CP044431.1	Listeria monocytogenes
J1926	55803	NC_022051.1	Listeria monocytogenes
J1776	55804	NC_022046.1	Listeria monocytogenes
J1817	55804	NC_022047.1	Listeria monocytogenes
2015TE24968	57530	NZ_CP015985.1	Listeria monocytogenes
PIR00545	57553	NZ_CP025561.1	Listeria monocytogenes
LMP18-H8393/CFSAN074382	57553	NZ_CP041214.1	Listeria monocytogenes
R2-502	57557	NC_021828.1	Listeria monocytogenes
SLCC2755	57780	NC_014495.1	Listeria monocytogenes
PIR00540	58517	NZ_CP025569.1	Listeria monocytogenes
AT3E	58523	NZ_CP023753.1	Listeria monocytogenes
198	58524	NZ_CM008329.1	Listeria monocytogenes
MF4626	58524	NZ_CP025083.1	Listeria monocytogenes
CFSAN021143/FDA00006905	61919	NZ_CP023053.1	Listeria monocytogenes
FDA00011238	61922	NZ_CP023051.1	Listeria monocytogenes
6179	62206	NZ_HG813250.1	Listeria monocytogenes
CFSAN054109	62214	NZ_CP028184.1	Listeria monocytogenes
MF4697	63151	NZ_CP025439.1	Listeria monocytogenes
MF4624	63182	NZ_CP025260.1	Listeria monocytogenes
MF6172	63182	NZ_CP025441.1	Listeria monocytogenes
CFSAN022990	67033	NZ_CP020829.1	Listeria monocytogenes
CFSAN008100	68224	NZ_CP011399.1	Listeria monocytogenes
08-5578	77054	NC_013767.1	Listeria monocytogenes
HPB5415	77105	NZ_CP019166.1	Listeria monocytogenes
HPB5622	77105	NZ_CP019168.1	Listeria monocytogenes
J1-208	77825	NZ_CM001470.1	Listeria monocytogenes
LGUG1	79249	NC_014496.1	Listeria grayi
CFSAN004330	81588	NZ_CP020834.1	Listeria monocytogenes
CFSAN074383/LMP18-H2446	81588	NZ_CP041212.1	Listeria monocytogenes
LM-F-131	81666	NZ_CM009923.1	Listeria monocytogenes
Clip11262	81905	NC_003383.1	Listeria innocua
LmN1546	86616	NZ_CP013725.1	Listeria monocytogenes
IZSAM_Lm_15_17439	86632	KU513859.1	Listeria monocytogenes
R479a	86652	NZ_HG813248.1	Listeria monocytogenes
LM1686	91245	MK134858	Listeria monocytogenes
N1-011A	148959	NC_022045.1	Listeria monocytogenes
CFSAN021445/FDA00006907	152337	NZ_CP022021.1	Listeria monocytogenes
